# Supplementary material for: Malva parviflora Leaves and Fruits Mucilage as Natural Sources of Anti-Inflammatory, Antitussive and Gastro-Protective Agents: A Comparative Study Using Rat Models and Gas Chromatography
Source: Pharmaceuticals (Basel). 2022 Mar 31;15(4):427. doi: 10.3390/ph15040427 (PMC9030788; doi:10.3390/ph15040427)
Supplement: Supplementary file 1 [file pharmaceuticals-15-00427-s001.zip]

Archive with 1 entries (1 files):
- pharmaceuticals-1645049-supplementary.pdf
